# Supplementary material for: Metabolic Syndrome Prevention Potential of Tamarillo: Phytochemical Composition, Antioxidant Activity, and Enzyme Inhibition Before and After Digestion
Source: Foods. 2025 Apr 7;14(7):1282. doi: 10.3390/foods14071282 (PMC11988886; doi:10.3390/foods14071282)
Supplement: Supplementary file 1 [file foods-14-01282-s001.zip]

Archive with 1 entries (1 files):
- foods-3559976-supplementary.pdf
